# Supplementary material for: Isolation, Identification, and Functional Characterization of a Rhizosphere Bacterium Promoting the Growth of Alsophila spinulosa
Source: Microorganisms. 2026 May 13;14(5):1103. doi: 10.3390/microorganisms14051103 (PMC13210164; doi:10.3390/microorganisms14051103)
Supplement: Supplementary file 1 [file microorganisms-14-01103-s001.zip]

Archive with 1 entries (1 files):
- microorganisms-4219687-supplementary.pdf
